# Supplementary material for: PAICS is related to glioma grade and can promote glioma growth and migration
Source: J Cell Mol Med. 2021 Jun 26;25(16):7720–33. doi: 10.1111/jcmm.16647 (PMC8358864; doi:10.1111/jcmm.16647)
Supplement: Supplementary file 5 — Table S1 [file JCMM-25-7720-s001.xls]

## Sheet: Sheet1
Site	Age	Sex	Organ	Pathological diagnosis	Score	Dyeing intensity	Dyeing site	Dyeing cell
H6	30	Female	Brain	Limbic brain tissue	1	+	Cytoplasm and nuclei	Glial cells
A2	41	Male	Brain	Astrocytoma grade Ⅰ	1	++	Cytoplasm and nuclei	Ganglion cells, glial cells
H7	49	Female	Brain	Limbic brain tissue	2	+	Cytoplasm and nuclei	Glial cells
H10	62	Male	Brain	Limbic brain tissue	2	+	Cytoplasm and nuclei	Neuron and Neuroglial Cell
H8	30	Male	Brain	Limbic brain tissue	2	++	Cytoplasm and nuclei	Neuron and Neuroglial Cell
F7	58	Male	Brain	Oligoastrocytoma grade Ⅱ	2	+	cytoplasm	Tumor cells
A5	33	Male	Brain	Astrocytoma grade Ⅱ	2	++	cytoplasm	Tumor cells
A7	30	Male	Brain	Astrocytoma grade Ⅱ	2	++	cytoplasm	Tumor cells
A9	52	Male	Brain	Astrocytoma grade Ⅱ	2	++	cytoplasm	Tumor cells
B3	36	Male	Brain	Astrocytoma grade Ⅱ	2	++	cytoplasm	Tumor cells
A1	14	Female	Brain	Astrocytoma grade Ⅱ	2	++	cytoplasm	Tumor cells
H9	39	Male	Brain	Limbic brain tissue	3	+	Cytoplasm and nuclei	Glial cells
H2	46	Male	Brain	Right parietal lobe) ependymoma II	3	++	cytoplasm	Tumor cells
H5	55	Male	Brain	(Right frontal lobe) ependymoma grade II	3	++	cytoplasm	Tumor cells
F8	45	Male	Brain	Oligoastrocytoma grade Ⅱ	3	++	cytoplasm	Tumor cells
G1	39	Male	Brain	Oligoastrocytoma grade Ⅱ	3	++	cytoplasm	Tumor cells
H4	4	Female	Brain	（第四脑室）室管膜瘤II级	3	++	cytoplasm	Tumor cells
G8	44	Female	Brain	Oligodendroglioma grade Ⅱ	3	++	cytoplasm	Tumor cells
A6	39	Female	Brain	Astrocytoma grade Ⅱ	3	++	cytoplasm	Tumor cells
H3	46	Male	Brain	(Brain) ependymoma II	3	++	Cytoplasm and nuclei	Tumor cells
A10	46	Male	Brain	Astrocytoma grade Ⅱ	3	++	Cytoplasm and nuclei	Tumor cells
B1	66	Male	Brain	Astrocytoma grade Ⅱ	3	++	Cytoplasm and nuclei	Tumor cells
D3	66	Male	Brain	Astrocytoma grade Ⅱ	3	++	Cytoplasm and nuclei	Tumor cells
G7	46	Female	Brain	Oligodendroglioma grade Ⅱ	3	+	Cytoplasm and nuclei	Tumor cells
F9	39	Female	Brain	Oligoastrocytoma grade Ⅱ	3	++	Cytoplasm and nuclei	Tumor cells
F10	30	Female	Brain	Oligoastrocytoma grade Ⅱ	3	++	Cytoplasm and nuclei	Tumor cells
A8	43	Female	Brain	Astrocytoma grade Ⅱ	3	++	Cytoplasm and nuclei	Tumor cells
A4	53	Male	Brain	Astrocytoma grade Ⅱ	3	++	Cytoplasm and nuclei	Tumor cells
G3	54	Male	Brain	Oligoastrocytoma grade Ⅱ	4	+++	cytoplasm	Tumor cells
A3	45	Male	Brain	Astrocytoma grade Ⅱ	4	+++	cytoplasm	Tumor cells
F6	26	Female	Brain	Oligoastrocytoma grade Ⅱ	4	++	cytoplasm	Tumor cells
G5	42	Male	Brain	Oligodendroglioma grade Ⅱ	4	++	Cytoplasm and nuclei	Tumor cells
G6	48	Male	Brain	Oligodendroglioma grade Ⅱ	4	++	Cytoplasm and nuclei	Tumor cells
G2	41	Male	Brain	Oligoastrocytoma grade Ⅱ	4	++	Cytoplasm and nuclei	Tumor cells
B10	52	Male	Brain	Glioblastoma grade IV	5	++	cytoplasm	Tumor cells
B2	25	Male	Brain	Astrocytoma grade Ⅱ	5	+++	Cytoplasm and nuclei	Tumor cells
F4	58	Female	Brain	Multiforme glioblastoma grade Ⅳ	6	+	cytoplasm	Tumor cells
C1	44	Female	Brain	Glioblastoma grade Ⅲ	6	++	cytoplasm	Tumor cells
F3	17	Male	Brain	Multiforme glioblastoma grade Ⅳ	7	++	cytoplasm	Tumor cells
F5	42	Male	Brain	Multiforme glioblastoma grade Ⅳ	7	++	cytoplasm	Tumor cells
D6	59	Male	Brain	Glioblastoma grade IV	7	++	cytoplasm	Tumor cells
D7	58	Male	Brain	Glioblastoma grade IV	7	++	cytoplasm	Tumor cells
E9	9	Male	Brain	Glioblastoma grade IV	7	++	cytoplasm	Tumor cells
E10	23	Male	Brain	Glioblastoma grade IV	7	++	cytoplasm	Tumor cells
B6	36	Female	Brain	Glioblastoma grade Ⅲ	7	+++	cytoplasm	Tumor cells
B7	50	Female	Brain	Glioblastoma grade Ⅲ	7	+++	cytoplasm	Tumor cells
C9	33	Female	Brain	Glioblastoma grade IV	7	++	cytoplasm	Tumor cells
D9	59	Female	Brain	Glioblastoma grade IV	7	++	cytoplasm	Tumor cells
E5	61	Female	Brain	Glioblastoma grade IV	7	++	cytoplasm	Tumor cells
E4	51	Male	Brain	Multiforme glioblastoma grade Ⅳ	7	++	Cytoplasm and nuclei	Tumor cells
F2	59	Male	Brain	Multiforme glioblastoma grade Ⅳ	7	++	Cytoplasm and nuclei	Tumor cells
E8	8	Female	Brain	Glioblastoma grade IV	7	++	Cytoplasm and nuclei	Tumor cells
B5	51	Male	Brain	Anaplastic Astrocytoma Grade III	8	+++	cytoplasm	Tumor cells
C10	35	Male	Brain	Glioblastoma grade IV	8	+++	cytoplasm	Tumor cells
D1	21	Male	Brain	Glioblastoma grade IV	8	+++	cytoplasm	Tumor cells
D4	22	Male	Brain	Glioblastoma grade IV	8	+++	cytoplasm	Tumor cells
D5	1	Male	Brain	Glioblastoma grade IV	8	+++	cytoplasm	Tumor cells
F1	39	Male	Brain	Glioblastoma grade IV	8	+++	cytoplasm	Tumor cells
E6	65	Male	Brain	Glioblastoma grade Ⅳ with necrosis	8	++	cytoplasm	Tumor cells
B4	19	Female	Brain	Anaplastic Astrocytoma Grade III	8	+++	cytoplasm	Tumor cells
C6	18	Female	Brain	Glioblastoma grade IV	8	++	cytoplasm	Tumor cells
C8	59	Female	Brain	Glioblastoma grade IV	8	+++	cytoplasm	Tumor cells
E1	46	Female	Brain	Glioblastoma grade IV	8	+++	cytoplasm	Tumor cells
E3	48	Female	Brain	Glioblastoma grade IV	8	+++	cytoplasm	Tumor cells
C7	25	Male	Brain	Glioblastoma grade IV	8	++	Cytoplasm and nuclei	Tumor cells
C2	40	Female	Brain	Glioblastoma grade IV	8	++	Cytoplasm and nuclei	Tumor cells
C5	58	Male	Brain	Multiforme glioblastoma grade Ⅳ	9	+++	cytoplasm	Tumor cells
B8	41	Male	Brain	Glioblastoma grade IV	9	+++	cytoplasm	Tumor cells
B9	53	Male	Brain	Glioblastoma grade IV	9	+++	cytoplasm	Tumor cells
D2	45	Female	Brain	Glioblastoma grade IV	9	+++	cytoplasm	Tumor cells
C3	43	Female	Brain	Glioblastoma grade Ⅳ with necrosis	9	+++	cytoplasm	Tumor cells
E7	63	Female	Brain	Glioblastoma grade IV	9	+++	cytoplasm	Tumor cells
D8	33	Male	Brain	Glioblastoma grade IV	9	+++	Cytoplasm and nuclei	Tumor cells
D10	42	Male	Brain	Glioblastoma grade IV	9	+++	Cytoplasm and nuclei	Tumor cells
E2	59	Male	Brain	Glioblastoma grade IV	9	+++	Cytoplasm and nuclei	Tumor cells
C4	52	Female	Brain	Glioblastoma grade IV	9	+++	Cytoplasm and nuclei	Tumor cells
H1	49	Male	Brain	(Postcranial recess) Medulloblastoma		+	cytoplasm	Tumor cells
G10	11	Male	Brain	(Four ventricles) Medulloblastoma		+	cytoplasm	Tumor cells
G9	33	Female	Brain	Medulloblastoma (posterior fossa)		+	cytoplasm	Tumor cells
G4	42	Male	Brain	Oligodendroglioma grade Ⅱ（Shedding）		*
